# Supplementary material for: Taqman qPCR Quantification and Fusarium Community Analysis to Evaluate Toxigenic Fungi in Cereals
Source: Toxins (Basel). 2022 Jan 6;14(1):45. doi: 10.3390/toxins14010045 (PMC8780373; doi:10.3390/toxins14010045)
Supplement: Supplementary file 1 [file toxins-14-00045-s001.zip]

Archive with 1 entries (1 files):
- toxins-1524744-supplementary.pdf
